# Supplementary material for: Niacin‐mediated Tace activation ameliorates CMT neuropathies with focal hypermyelination
Source: EMBO Mol Med. 2016 Oct 31;8(12):1438–54. doi: 10.15252/emmm.201606349 (PMC5167133; doi:10.15252/emmm.201606349)
Supplement: Supplementary file 2 — Source Data for Expanded View [file EMMM-8-1438-s009.zip]

Archive with 4 entries (3 files):
- EMM_06349_EV_Source_Data/
- EMM_06349_EV_Source_Data/EMM_06349_source_data_FigEV1.pdf
- EMM_06349_EV_Source_Data/EMM_06349_source_data_FigEV2.pdf
- EMM_06349_EV_Source_Data/EMM_06349_source_data_FigEV3.pdf
